# Supplementary material for: Long non-coding RNA UCA1 promotes gallbladder cancer progression by epigenetically repressing p21 and E-cadherin expression
Source: Oncotarget. 2017 May 25;8(29):47957–68. doi: 10.18632/oncotarget.18204 (PMC5564618; doi:10.18632/oncotarget.18204)
Supplement: Supplementary file 2 [file oncotarget-08-47957-s002.xlsx]

## Sheet: Sheet1
Supplementary Table 1. Information of the qRT-PCR primer sequence and siRNA sequence
qRT-PCR primer name	primer sequence (5’-3’)
UCA1 (Forward)	CCCTCTCCTATCTCCCTTCA
UCA1 (Reverse)	GACACCCAATCAGGCTTTGT
p15 (Forward)	GGACTAGTGGAGAAGGTGCG
p15 (Reverse)	GGGCGCTGCCCATCATCATG
p16 (Forward)	CACCGAATAGTTACGGTCGG
p16 (Reverse)	GCACGGGTCGGGTGAGAGTG
p21 (Forward)	AGACCATGTGGACCTGTCACTG
p21 (Reverse)	GTTTGGAGTGGTAGAAATCTGTC
p53 (Forward)	GAGGTTGGCTCTGACTGTACC
p53 (Reverse)	TCCGTCCCAGTAGATTACCAC
p57 (Forward)	AGCTGCACTCGGGGATTT
p57 (Reverse)	GGGCTCTTTGGGCTCTAA
KLF2 (Forward)	CTGCACATGAAACGGCACAT
KLF2 (Reverse)	CAGTCACAGTTTGGGAGGGG
E-cadherin (Forward)	AAAGGCCCATTTCCTAAAAACCT
E-cadherin (Reverse)	TGCGTTCTCTATCCAGAGGCT
FBXO32 (Forward)	GCCTTTGTGCCTACAACTGAA
FBXO32 (Reverse)	CTGCCCTTTGTCTGACAGAAT
BRCA1 (Forward)	TTGTTACAAATCACCCCTCAAGG
BRCA1 (Reverse)	CCCTGATACTTTTCTGGATGCC
TRAIL (Forward)	TGCGTGCTGATCGTGATCTTC
TRAIL (Reverse)	GCTCGTTGGTAAAGTACACGTA
NKD2 (Forward)	AGCGCAGATGACGGAGAGA
NKD2 (Reverse)	CGAGACATCGCACTGGAGT
DDIT3 (Forward)	GGAAACAGAGTGGTCATTCCC
DDIT3 (Reverse)	CTGCTTGAGCCGTTCATTCTC
DAB2IP (Forward)	CTGAGCGGGATAAGTGGATGG
DAB2IP (Reverse)	AAACATTGTCCGTCTTGAGCTT
PLK3 (Forward)	TTTTCGCACCACTTTGAGGAC
PLK3 (Reverse)	GAGGCCAGAAAGGATCTGCC
CLDN14 (Forward)	AGCGGCATGAAGTTTGAGATT
CLDN14 (Reverse)	CCCGATTGTCTTTGTAGGCAG
LATS2 (Forward)	ACCCCAAAGTTCGGACCTTAT
LATS2 (Reverse)	CATTTGCCGGTTCACTTCTGC
PTEN (Forward)	TGGATTCGACTTAGACTTGACCT
PTEN (Reverse)	GGTGGGTTATGGTCTTCAAAAGG
GAPDH (Forward)	GCACCGTCAAGGCTGAGAAC
GAPDH (Reverse)	ATGGTGGTGAAGACGCCAGT
siRNA name	siRNA sequence (5’-3’)
si-UCA1-1 sense	GCCACCUACAUUAAAGCUATT
si-UCA1-1 antisense	UAGCUUUAAUGUAGGUGGCTT
si-UCA1-2 sense	GAGCCGAUCAGACAAACAATT
si-UCA1-2 antisense	UUGUUUGUCUGAUCGGCUCTT
si-p21-1 sense	GUCACUGUCUUGUACCCUUGU
si-p21-1 antisense	ACAAGGGUACAAGACAGUGAC
si-p21-2 sense	CAGCGUUUCUGCAGCUACCUUGACU
si-p21-2 antisense	GACAGGUCAGUUGGCAGACUCUACA
si-Negative Control sense	UUCUCCGAACGUGUCACGUTT
si-Negative Control antisense	ACGUGACACGUUCGGAGAATT
ChIP qRT-PCR primer name	primer sequence (5’-3’)
p21 (Forward)	GGTGTCTAGGTGCTCCAGGT
p21 (Reverse)	GCACTCTCCAGGAGGACACA
E-cadherin (Forward)	TGGATCATCTGAGGACAGGA
E-cadherin (Reverse)	CCACCACGACTGGCTAATTT
RIP qRT-PCR primer name	primer sequence (5’-3’)
UCA1 (Forward)	TGTTAGAGGGCTTGGGACAT
UCA1 (Reverse)	ATAGGTGTGAGTGGCGGTCT
